# Supplementary material for: Liquid–Liquid Phase Separation and Protective Protein Aggregates in Bacteria
Source: Molecules. 2023 Sep 12;28(18):6582. doi: 10.3390/molecules28186582 (PMC10534466; doi:10.3390/molecules28186582)
Supplement: Supplementary file 1 [file molecules-28-06582-s001.zip]

Archive with 1 entries (1 files):
- molecules-2562329-supplementary.xlsx
