# Supplementary material for: Liquid–Liquid Phase Separation and Protective Protein Aggregates in Bacteria
Source: Molecules. 2023 Sep 12;28(18):6582. doi: 10.3390/molecules28186582 (PMC10534466; doi:10.3390/molecules28186582)
Supplement: Supplementary file 1 [file molecules-28-06582-s001.zip › molecules-2562329-supplementary.xlsx]

## Sheet: Table S1
ID	Protein names	Gene Names	Length	emPAI %	Abundance PaxDb (ppm)	catGranule score	FuzDro- pLLPS	FuzDrop -Droplet promoting regions	Fuz-Drop -Aggregation Hot Spots	PSPredictor	PONDR VLXT Number Residues Disordered	PONDR - VLXT Overall Percent Disordered
P0AG51	Large ribosomal subunit protein uL30 (50S ribosomal protein L30)	rpmD b3302 JW3264	59	2.87702	6056	-0.969755	0.1167			0.0046	16	27
P02413	Large ribosomal subunit protein uL15 (50S ribosomal protein L15)	rplO b3301 JW3263	144	2.82201	3541	2.07482	0.5139	1-54		0.2845	73	50
P62399	Large ribosomal subunit protein uL5 (50S ribosomal protein L5)	rplE b3308 JW3270	179	2.78803	5965	0.282522	0.1142			0.0019	41	23
P0CE47	Elongation factor Tu 1 (EF-Tu 1) (Bacteriophage Q beta RNA-directed RNA polymerase subunit III) (P-43)	tufA b3339 JW3301	394	2.24595	27871	0.84982	0.1469			0.0427	147	37
P60422	Large ribosomal subunit protein uL2 (50S ribosomal protein L2)	rplB b3317 JW3279	273	1.60194	1852	1.88683	0.4214	35-57, 207-264		0.2452	167	61
P61175	Large ribosomal subunit protein uL22 (50S ribosomal protein L22)	rplV eryB b3315 JW3277	110	1.55016	6098	-0.528763	0.2366			0.0227	58	52
P02359	Small ribosomal subunit protein uS7 (30S ribosomal protein S7)	rpsG b3341 JW3303	179	1.31715	10524	-0.0381106	0.31	161-179		0.0041	114	64
P0AG55	Large ribosomal subunit protein uL6 (50S ribosomal protein L6)	rplF b3305 JW3267	177	1.25405	3285	0.828665	0.179			0.0634	53	30
P0A7X3	Small ribosomal subunit protein uS9 (30S ribosomal protein S9)	rpsI b3230 JW3199	130	1.23139	1374	0.810745	0.2623	1-13, 108-130		0.1187	66	51
P0ADY3	Large ribosomal subunit protein uL14 (50S ribosomal protein L14)	rplN b3310 JW3272	123	1.18932	4074	0.585381	0.1394			0.094	48	39
P0A7V0	Small ribosomal subunit protein uS2 (30S ribosomal protein S2)	rpsB b0169 JW0164	241	1.17638	3366	0.410984	0.2551	229-241	147-156, 229-239	0.0506	89	37
P0A7W7	Small ribosomal subunit protein uS8 (30S ribosomal protein S8)	rpsH b3306 JW3268	130	1.08738	2813	0.0376859	0.1225			0.0029	60	46
P0A7M2	Large ribosomal subunit protein bL28 (50S ribosomal protein L28)	rpmB b3637 JW3612	78	1.00162	4610	-0.282881	0.1419			0.0132	39	50
P0A7S9	Small ribosomal subunit protein uS13 (30S ribosomal protein S13)	rpsM b3298 JW3260	118	1	6249	0.321547	0.2454	86-118		0.0136	77	65
P0A7V8	Small ribosomal subunit protein uS4 (30S ribosomal protein S4)	rpsD ramA b3296 JW3258	206	0.956311	2549	0.690271	0.178	37-47	40-47	0.0025	128	62
P0A7R9	Small ribosomal subunit protein uS11 (30S ribosomal protein S11)	rpsK b3297 JW3259	129	0.899676	735	0.544624	0.1697			0.5949	38	29
P68919	Large ribosomal subunit protein bL25 (50S ribosomal protein L25)	rplY b2185 JW2173	94	0.894822	18593	-0.223927	0.1435			0.0064	16	17
P0A853	Tryptophanase (EC 4.1.99.1) (L-tryptophan indole-lyase) (TNase)	tnaA ind b3708 JW3686	471	0.893204	830	0.538401	0.1407			0.0045	112	24
P0ABT2	DNA protection during starvation protein (EC 1.16.-.-)	dps pexB vtm b0812 JW0797	167	0.891586	7698	-0.527178	0.1264			0.0117	50	30
P60438	Large ribosomal subunit protein uL3 (50S ribosomal protein L3)	rplC b3320 JW3282	209	0.883495	5500	1.39224	0.2347			0.1029	64	31
P0A7V3	Small ribosomal subunit protein uS3 (30S ribosomal protein S3)	rpsC b3314 JW3276	233	0.847896	2716	0.534741	0.2554	206-233	207-219	0.0139	128	55
P0AG44	Large ribosomal subunit protein bL17 (50S ribosomal protein L17)	rplQ b3294 JW3256	127	0.830097	1703	-0.207068	0.208	1-19		0.0034	53	42
P68066	Autonomous glycyl radical cofactor	grcA yfiD b2579 JW2563	127	0.830097	839	-0.397916	0.1106			0.0245	73	25
P0A8T1	Ribosomal protein L11 methyltransferase (L11 Mtase) (EC 2.1.1.-)	prmA yhdI b3259 JW3227	293	0.768608	37.1	0.00597878	0.1465			0.0103	42	33
P60723	Large ribosomal subunit protein uL4 (50S ribosomal protein L4)	rplD eryA b3319 JW3281	201	0.760518	2312	0.0537927	0.3016	38-74		0.0078	74	37
P02358	Small ribosomal subunit protein bS6 (30S ribosomal protein S6) [Cleaved into: Small ribosomal subunit protein bS6, fully modified isoform; Small ribosomal subunit protein bS6, non-modified isoform]	rpsF b4200 JW4158	135	0.745955	6038	-0.701478	0.1848	94-132		0.007	78	58
P0A7R5	Small ribosomal subunit protein uS10 (30S ribosomal protein S10) (Transcription termination/antitermination protein NusE)	rpsJ nusE b3321 JW3283	103	0.73301	5141	-1.19419	0.194			0.0025	38	37
P0ADZ4	Small ribosomal subunit protein uS15 (30S ribosomal protein S15)	rpsO secC b3165 JW3134	89	0.700647	1029	-0.486388	0.313	1-22		0.1102	64	72
P0A7R1	Large ribosomal subunit protein bL9 (50S ribosomal protein L9)	rplI b4203 JW4161	149	0.694175	3478	0.0952358	0.1478			0.0095	61	41
P0A7W1	Small ribosomal subunit protein uS5 (30S ribosomal protein S5)	rpsE spc b3303 JW3265	167	0.690939	12212	1.14347	0.1965			0.0108	63	38
P68679	Small ribosomal subunit protein bS21 (30S ribosomal protein S21)	rpsU b3065 JW3037	71	0.676375	3134	-0.914231	0.238			0.0049	71	100
P0A9A6	Cell division protein FtsZ	ftsZ sfiB sulB b0095 JW0093	383	0.671521	1435	0.970572	0.3644	67-77, 95-115		0.0161	129	34
P0AA10	Large ribosomal subunit protein uL13 (50S ribosomal protein L13)	rplM b3231 JW3200	142	0.666667	4153	0.345462	0.2164			0.0383	55	39
P60624	Large ribosomal subunit protein uL24 (50S ribosomal protein L24)	rplX b3309 JW3271	104	0.57767	7595	1.2577	0.1956			0.1591	45	43
P37188	PTS system galactitol-specific EIIB component (EIIB-Gat) (Galactitol-specific phosphotransferase enzyme IIB component) (EC 2.7.1.200)	gatB b2093 JW2077	94	0.540453	15716	-1.0201	0.0886			0.0055	20	21
P0A6L0	Deoxyribose-phosphate aldolase (DERA) (EC 4.1.2.4) (2-deoxy-D-ribose 5-phosphate aldolase) (Phosphodeoxyriboaldolase) (Deoxyriboaldolase)	deoC dra thyR b4381 JW4344	259	0.529126	595	-0.0690663	0.1322			0.0207	69	27
P0C8J8	D-tagatose-1,6-bisphosphate aldolase subunit GatZ	gatZ b2095 JW2082	420	0.506472	3395	-0.267804	0.1454			0.0053	105	25
P0AG30	Transcription termination factor Rho (EC 3.6.4.-) (ATP-dependent helicase Rho)	rho nitA psuA rnsC sbaA tsu b3783 JW3756	419	0.498382	1392	0.581216	0.2265			0.0075	157	37
P0AEZ3	Septum site-determining protein MinD (Cell division inhibitor MinD)	minD b1175 JW1164	270	0.496764	1229	0.52989	0.1688			0.0203	149	55
P0ABB4	ATP synthase subunit beta (EC 7.1.2.2) (ATP synthase F1 sector subunit beta) (F-ATPase subunit beta)	atpD papB uncD b3732 JW3710	460	0.477346	5891	0.8393	0.1398			0.0039	212	46
P0ABP8	Purine nucleoside phosphorylase DeoD-type (PNP) (EC 2.4.2.1)	deoD pup b4384 JW4347	239	0.472492	946	0.376696	0.1174			0.0178	28	11
P0A7L0	Large ribosomal subunit protein uL1 (50S ribosomal protein L1)	rplA b3984 JW3947	234	0.446602	2473	0.680454	0.2329			0.089	107	45
P0ACF8	DNA-binding protein H-NS (Heat-stable nucleoid-structuring protein) (Histone-like protein HLP-II) (Protein B1) (Protein H1)	hns bglY cur drdX hnsA msyA osmZ pilG topS b1237 JW1225	137	0.440129	12632	-0.444292	0.4631	100-116		0.0032	92	67
P0A7K6	Large ribosomal subunit protein bL19 (50S ribosomal protein L19)	rplS b2606 JW2587	115	0.440129	1555	0.289497	0.1441			0.0047	54	47
P24251	Sigma factor-binding protein Crl (Curlin genes transcriptional activatory protein)	crl b0240 JW0230	133	0.428803	0	-0.600933	0.135			0.0044	56	42
P0A9X4	Cell shape-determining protein MreB (Actin-like MreB protein) (Rod shape-determining protein MreB)	mreB envB rodY b3251 JW3220	347	0.427184	665	0.819746	0.1815	1-13		0.0595	215	62
P39177	Universal stress protein UP12 (Universal stress protein G)	uspG ybdQ yzzU b0607 JW0600	142	0.423948	0	-0.789558	0.1036			0.0042	63	44
P07650	Thymidine phosphorylase (EC 2.4.2.4) (TdRPase)	deoA tpp ttg b4382 JW4345	440	0.417476	151	0.487434	0.1445			0.0128	118	27
P0A7T3	Small ribosomal subunit protein bS16 (30S ribosomal protein S16)	rpsP b2609 JW2590	82	0.415858	2295	-0.0946313	0.1102			0.0067	24	30
P0A6P1	Elongation factor Ts (EF-Ts) (Bacteriophage Q beta RNA-directed RNA polymerase subunit IV)	tsf b0170 JW0165	283	0.414239	5706	0.609836	0.1714			0.2724	116	41
P76536	Dye-decolorizing peroxidase YfeX (EC 1.11.1.-) (Porphyrinogen oxidase)	yfeX b2431 JW2424	299	0.409385	171	0.808115	0.2307	138-151	145-151	0.0079	74	25
P37759	dTDP-glucose 4,6-dehydratase 1 (EC 4.2.1.46)	rfbB rmlB b2041 JW2026	361	0.406149	138	0.459076	0.1759	165-176		0.3721	75	21
P0A9B2	Glyceraldehyde-3-phosphate dehydrogenase A (GAPDH-A) (EC 1.2.1.12) (NAD-dependent glyceraldehyde-3-phosphate dehydrogenase)	gapA b1779 JW1768	331	0.399676	9188	0.90273	0.2173			0.1326	59	18
P0A7S3	Small ribosomal subunit protein uS12 (30S ribosomal protein S12)	rpsL strA b3342 JW3304	124	0.399676	535	0.518618	0.1803			0.2417	77	62
P0AG48	Large ribosomal subunit protein bL21 (50S ribosomal protein L21)	rplU b3186 JW3153	103	0.399676	1407	0.878603	0.1637			0.006	60	58
P0AG67	Small ribosomal subunit protein bS1 (30S ribosomal protein S1) (Bacteriophage Q beta RNA-directed RNA polymerase subunit I)	rpsA ssyF b0911 JW0894	557	0.394822	3851	1.28309	0.1161			0.0839	248	45
P0A7L8	Large ribosomal subunit protein bL27 (50S ribosomal protein L27)	rpmA b3185 JW3152	85	0.389968	334	2.00616	0.5177	1-28		0.5664	37	44
P0A7U3	Small ribosomal subunit protein uS19 (30S ribosomal protein S19)	rpsS b3316 JW3278	92	0.386731	11176	0.058873	0.2216			0.0057	38	41
P0ACF4	DNA-binding protein HU-beta (HU-1) (NS1)	hupB hopD b0440 JW0430	90	0.383495	4696	-0.0830495	0.2953			0.0289	38	42
P04983	Ribose import ATP-binding protein RbsA (EC 7.5.2.7)	rbsA b3749 JW3728	501	0.378641	0	0.983183	0.157			0.0204	177	35
P0A9Q7	Bifunctional aldehyde-alcohol dehydrogenase AdhE (Alcohol dehydrogenase E) [Includes: Acetaldehyde dehydrogenase [acetylating] (ACDH) (EC 1.2.1.10); Alcohol dehydrogenase (ADH) (EC 1.1.1.1)]	adhE ana b1241 JW1228	891	0.372168	2241	0.678559	0.2085			0.0832	174	20
P61889	Malate dehydrogenase (EC 1.1.1.37)	mdh b3236 JW3205	312	0.372168	10783	0.911519	0.203			0.0564	115	37
P0A7T7	Small ribosomal subunit protein bS18 (30S ribosomal protein S18)	rpsR b4202 JW4160	75	0.36246	1921	-0.950365	0.1499			0.0103	27	36
P0AG63	Small ribosomal subunit protein uS17 (30S ribosomal protein S17)	rpsQ neaA b3311 JW3273	84	0.355987	221	-0.713843	0.1173			0.0161	41	49
P0C018	Large ribosomal subunit protein uL18 (50S ribosomal protein L18)	rplR b3304 JW3266	117	0.354369	1173	-0.234708	0.1425			0.0786	60	51
P0A9W3	Energy-dependent translational throttle protein EttA (EC 3.6.1.-) (Translational regulatory factor EttA)	ettA yjjK b4391 JW4354	555	0.352751	970	1.16475	0.1691		278-287	0.1945	240	43
P60716	Lipoyl synthase (EC 2.8.1.8) (Lip-syn) (LS) (Lipoate synthase) (Lipoic acid synthase) (Sulfur insertion protein LipA)	lipA lip b0628 JW0623	321	0.349515	90.8	-0.25204	0.2131	226-240	226-235	0.0415	116	36
P09373	Formate acetyltransferase 1 (EC 2.3.1.54) (Pyruvate formate-lyase 1)	pflB pfl b0903 JW0886	760	0.341424	4988	0.939028	0.3223	614-643		0.0651	122	16
P0A9Y6	Cold shock-like protein CspC (CSP-C)	cspC msmB b1823 JW1812	69	0.334951	3467	1.07788	0.1969			0.0192	23	33
P0A910	Outer membrane protein A (OmpA) (Outer membrane porin A) (Outer membrane protein 3A) (Outer membrane protein B) (Outer membrane protein II*) (Outer membrane protein d)	ompA con tolG tut b0957 JW0940	346	0.333333	1080	1.24658	0.4606	288-309		0.1412	65	19
P0A6M8	Elongation factor G (EF-G) (EC 3.6.5.-)	fusA far fus b3340 JW3302	704	0.320388	3165	0.990583	0.2091	301-318, 495-516		0.5387	342	34
P0A7A9	Inorganic pyrophosphatase (EC 3.6.1.1) (Pyrophosphate phospho-hydrolase) (PPase)	ppa b4226 JW4185	176	0.313916	2744	-0.206186	0.1144	1-13		0.0091	58	33
P0A7L3	Large ribosomal subunit protein bL20 (50S ribosomal protein L20)	rplT pdzA b1716 JW1706	118	0.309061	2787	0.00266268	0.2024			0.0024	43	36
P0AFG8	Pyruvate dehydrogenase E1 component (PDH E1 component) (EC 1.2.4.1)	aceE b0114 JW0110	887	0.307443	2373	1.33013	0.1689	103-115, 170-180	5-10,103-108, 175-180, 825-832	0.0545	206	23
P0A7K2	Large ribosomal subunit protein bL12 (50S ribosomal protein L7/L12) (L8)	rplL b3986 JW3949	121	0.305825	4550	-0.707865	0.1632			0.1179	69	57
P16456	Selenide, water dikinase (EC 2.7.9.3) (Selenium donor protein) (Selenophosphate synthase)	selD fdhB b1764 JW1753	347	0.300971	177	0.702311	0.1645	1-11		0.0849	78	22
P0A7G6	Protein RecA (Recombinase A)	recA lexB recH rnmB tif umuB zab b2699 JW2669	353	0.294498	598	0.974982	0.2317	332-352		0.1614	154	44
P0ABB0	ATP synthase subunit alpha (EC 7.1.2.2) (ATP synthase F1 sector subunit alpha) (F-ATPase subunit alpha)	atpA papA uncA b3734 JW3712	513	0.29288	2721	0.843024	0.1254			0.0662	129	25
P13445	RNA polymerase sigma factor RpoS (Sigma S) (Sigma-38)	rpoS appR katF nur otsX sigS b2741 JW5437	330	0.289644	298	0.241242	0.2414	1-12, 237-255	1-7, 238-247	0.0302	160	48
P21507	ATP-dependent RNA helicase SrmB (EC 3.6.4.13)	srmB rbaB rhlA b2576 JW2560	444	0.289644	93.3	0.416097	0.2412	39-52, 372-444		0.2667	220	50
P0A799	Phosphoglycerate kinase (EC 2.7.2.3)	pgk b2926 JW2893	387	0.286408	4529	0.62756	0.1436			0.0093	131	34
P08622	Chaperone protein DnaJ (HSP40) (Heat shock protein J)	dnaJ groP b0015 JW0014	376	0.283172	96.7	1.95849	0.5193	70-97, 149-159, 346-358	70-79, 82-97, 232-241, 346-358	0.102	176	47
P09546	Bifunctional protein PutA [Includes: Proline dehydrogenase (EC 1.5.5.2) (Proline oxidase); Delta-1-pyrroline-5-carboxylate dehydrogenase (P5C dehydrogenase) (EC 1.2.1.88) (L-glutamate gamma-semialdehyde dehydrogenase)]	putA poaA b1014 JW0999	1320	0.283172	0	0.64182	0.5006	45-85, 610-622, 654-664, 1086-1103, 1165-1181		0.0715	452	34
P08957	Type I restriction enzyme EcoKI methylase subunit (M protein) (EC 2.1.1.72) (Type I methyltransferase M.EcoKI) (M.EcoKI)	hsdM hsm b4349 JW4312	529	0.283172	0	0.88499	0.3767	382-398, 401-420		0.0232	131	25
P69776	Major outer membrane lipoprotein Lpp (Braun lipoprotein) (BLP) (Murein-lipoprotein)	lpp mlpA mulI b1677 JW1667	78	0.283172	1147	-0.874045	0.3165	63-78	63-68	0.0065	13	17
P0AC59	Glutaredoxin 2 (Grx2)	grxB b1064 JW1051	215	0.273463	602	-0.148636	0.1332			0.0126	50	23
P0A7J3	Large ribosomal subunit protein uL10 (50S ribosomal protein L10) (50S ribosomal protein L8)	rplJ b3985 JW3948	165	0.273463	1578	-0.810321	0.1093			0.0055	85	51
P0AE52	Peroxiredoxin Bcp (EC 1.11.1.24) (Bacterioferritin comigratory protein) (Thioredoxin peroxidase) (Thioredoxin-dependent peroxiredoxin Bcp)	bcp b2480 JW2465	156	0.273463	1578	0.36977	0.1051			0.0055	35	22
P23893	Glutamate-1-semialdehyde 2,1-aminomutase (GSA) (EC 5.4.3.8) (Glutamate-1-semialdehyde aminotransferase) (GSA-AT)	hemL gsa popC b0154 JW0150	426	0.271845	233	0.49222	0.1188			0.006	134	31
P0A8E1	UPF0227 protein YcfP	ycfP b1108 JW5158	180	0.263754	657	0.00295672	0.167			0.028	19	11
P02925	Ribose import binding protein RbsB	rbsB prlB rbsP b3751 JW3730	296	0.262136	4410	0.691872	0.1301			0.0145	58	20
P06959	Dihydrolipoyllysine-residue acetyltransferase component of pyruvate dehydrogenase complex (EC 2.3.1.12) (Dihydrolipoamide acetyltransferase component of pyruvate dehydrogenase complex) (E2)	aceF b0115 JW0111	630	0.260518	1518	0.73062	0.5361	79-116, 283-327, 371-388	87-115, 141-149, 281-290, 372-383	0.4378	304	48
P0A8V2	DNA-directed RNA polymerase subunit beta (RNAP subunit beta) (EC 2.7.7.6) (RNA polymerase subunit beta) (Transcriptase subunit beta)	rpoB groN nitB rif ron stl stv tabD b3987 JW3950	1342	0.255663	1181	1.38415	0.3628	529-544, 1055-1096, 1246-1268	841-846, 1058-1063, 1084-1093, 12-46-1252	0.1502	529	39
P0A9P0	Dihydrolipoyl dehydrogenase (EC 1.8.1.4) (Dihydrolipoamide dehydrogenase) (E3 component of pyruvate and 2-oxoglutarate dehydrogenases complexes) (Glycine cleavage system L protein)	lpdA lpd b0116 JW0112	474	0.255663	2112	1.09903	0.1507			0.0327	115	24
P0A6K6	Phosphopentomutase (EC 5.4.2.7) (Phosphodeoxyribomutase)	deoB drm thyR b4383 JW4346	407	0.254045	287	1.20059	0.3522	12-33, 40-51, 67-80, 92-102	12-33, 40-51, 67-80	0.0104	48	12
P0A6P5	GTPase Der (Double era-like domain protein) (GTP-binding protein EngA)	der engA yfgK b2511 JW5403	490	0.249191	339	0.79673	0.1994	180-198		0.0041	210	43
P0A9C0	Anaerobic glycerol-3-phosphate dehydrogenase subunit A (G-3-P dehydrogenase) (EC 1.1.5.3)	glpA b2241 JW2235	542	0.2411	0	0.390908	0.1481	316-328		0.0134	139	26
P0AES6	DNA gyrase subunit B (EC 5.6.2.2) (Type IIA topoisomerase subunit GyrB)	gyrB acrB cou himB hisU nalC parA pcbA b3699 JW5625	804	0.239482	241	1.06767	0.3226	23-33, 65-79, 425-442		0.4563	297	37
P0AF36	Cell division protein ZapB	zapB yiiU b3928 JW3899	81	0.236246	5538	-1.01611	0.988	31-81	32-37	0.0093	56	69
P36683	Aconitate hydratase B (ACN) (Aconitase) (EC 4.2.1.3) ((2R,3S)-2-methylisocitrate dehydratase) ((2S,3R)-3-hydroxybutane-1,2,3-tricarboxylate dehydratase) (2-methyl-cis-aconitate hydratase) (EC 4.2.1.99) (Iron-responsive protein-like) (IRP-like) (RNA-binding protein)	acnB yacI yacJ b0118 JW0114	865	0.236246	3779	0.886232	0.3426	176-191,405-424	176-185, 405-424, 494-500	0.0861	171	20
P0ACF0	DNA-binding protein HU-alpha (HU-2) (NS2)	hupA b4000 JW3964	90	0.236246	2468	-0.362255	0.2813			0.0199	26	29
P0A7Z4	DNA-directed RNA polymerase subunit alpha (RNAP subunit alpha) (EC 2.7.7.6) (RNA polymerase subunit alpha) (Transcriptase subunit alpha)	rpoA pez phs sez b3295 JW3257	329	0.236246	2114	-0.0364281	0.2426			0.0191	135	41
P0ABU2	Ribosome-binding ATPase YchF	ychF engD gtp1 b1203 JW1194	363	0.236246	365	0.605882	0.151		152-159	0.0352	125	34
P0AC69	Glutaredoxin 4 (Grx4) (Monothiol glutaredoxin)	grxD ydhD b1654 JW1646	115	0.229773	824	-0.890169	0.0969			0.0024	20	17
P0A717	Ribose-phosphate pyrophosphokinase (RPPK) (EC 2.7.6.1) (5-phospho-D-ribosyl alpha-1-diphosphate synthase) (Phosphoribosyl diphosphate synthase) (Phosphoribosyl pyrophosphate synthase) (P-Rib-PP synthase) (PRPP synthase) (PRPPase)	prs prsA b1207 JW1198	315	0.224919	482	0.0367058	0.1489			0.0055	70	22
P0A9Q1	Aerobic respiration control protein ArcA (Dye resistance protein)	arcA cpxC dye fexA msp seg sfrA b4401 JW4364	238	0.223301	1376	0.250733	0.1896	123-133	123-132	0.004	73	31
P0A749	UDP-N-acetylglucosamine 1-carboxyvinyltransferase (EC 2.5.1.7) (Enoylpyruvate transferase) (UDP-N-acetylglucosamine enolpyruvyl transferase) (EPT)	murA murZ b3189 JW3156	419	0.223301	106	0.501973	0.1322			0.0045	89	21
P28903	Anaerobic ribonucleoside-triphosphate reductase (EC 1.1.98.6) (Class III ribonucleoside-triphosphate reductase)	nrdD b4238 JW4197	712	0.221683	0	1.08806	0.1913			0.0873	160	22
P14175	Glycine betaine/proline betaine transport system ATP-binding protein ProV	proV b2677 JW2652	400	0.221683	25.4	0.546176	0.1291			0.193	144	36
P0A6U8	Glycogen synthase (EC 2.4.1.21) (Starch [bacterial glycogen] synthase)	glgA b3429 JW3392	477	0.218447	269	0.531148	0.1344			0.009	65	13
P32132	50S ribosomal subunit assembly factor BipA (EC 3.6.5.-) (GTP-binding protein BipA) (GTP-binding protein BipA/TypA) (Ribosome-dependent GTPase BipA) (Tyrosine phosphorylated protein A)	bipA o591 typA E2348C_4177	607	0.216828	0	1.08129	0.2238	409-436, 592-607		0.0337	250	41
P05707	Sorbitol-6-phosphate 2-dehydrogenase (EC 1.1.1.140) (Glucitol-6-phosphate dehydrogenase) (Ketosephosphate reductase)	srlD gutD b2705 JW2674	259	0.216828	0	0.860209	0.1613			0.3851	259	24
P0AE08	Alkyl hydroperoxide reductase C (EC 1.11.1.26) (Alkyl hydroperoxide reductase protein C22) (Peroxiredoxin) (SCRP-23) (Sulfate starvation-induced protein 8) (SSI8) (Thioredoxin peroxidase)	ahpC b0605 JW0598	187	0.216828	7266	-0.0351049	0.1075			0.0032	20	11
P0A870	Transaldolase B (EC 2.2.1.2)	talB yaaK b0008 JW0007	317	0.21521	4603	-0.100169	0.1272			0.0436	86	27
P0AEI1	tRNA-2-methylthio-N(6)-dimethylallyladenosine synthase (EC 2.8.4.3) ((Dimethylallyl)adenosine tRNA methylthiotransferase MiaB) (tRNA-i(6)A37 methylthiotransferase)	miaB yleA b0661 JW0658	474	0.213592	0	0.431354	0.2493	341-351		0.0124	137	29
P0ADY7	Large ribosomal subunit protein uL16 (50S ribosomal protein L16)	rplP b3313 JW3275	136	0.211974	750	0.398863	0.363	1-27		0.007	66	48
P63020	Fe/S biogenesis protein NfuA	nfuA gntY yhgI b3414 JW3377	191	0.211974	527	-0.0890283	0.2216	175-191		0.0256	79	41
P37747	UDP-galactopyranose mutase (UGM) (EC 5.4.99.9) (UDP-GALP mutase) (Uridine 5-diphosphate galactopyranose mutase)	glf yefE b2036 JW2021	367	0.211974	434	1.02371	0.1288			0.0212	8	2
P0A6Y8	Chaperone protein DnaK (HSP70) (Heat shock 70 kDa protein) (Heat shock protein 70)	dnaK groP grpF seg b0014 JW0013	638	0.210356	4118	0.915113	0.3981	533-564, 594-626	30-35, 460-468, 533-555, 594-611, 621-626	0.4174	257	40
P0A9P6	ATP-dependent RNA helicase DeaD (EC 3.6.4.13) (Cold-shock DEAD box protein A) (Translation factor W2)	deaD csdA mssB rhlD b3162 JW5531	629	0.203883	37.1	1.2074	0.3079	433-487, 553-629	433-443, 553-566	0.1104	302	48
P0A862	Thiol peroxidase (Tpx) (EC 1.11.1.24) (Peroxiredoxin tpx) (Prx) (Scavengase p20) (Thioredoxin peroxidase) (Thioredoxin-dependent peroxiredoxin)	tpx yzzJ b1324 JW1317	168	0.203883	1373	-0.458569	0.1061			0.002	23	14
P0A9K3	PhoH-like protein	ybeZ b0660 JW0657	346	0.202265	339	0.053711	0.1656	330-346		0.05	126	36
P0AG59	Small ribosomal subunit protein uS14 (30S ribosomal protein S14)	rpsN b3307 JW3269	101	0.200647	551	-0.236015	0.2872			0.0037	73	72
P23869	Peptidyl-prolyl cis-trans isomerase B (PPIase B) (EC 5.2.1.8) (Rotamase B)	ppiB b0525 JW0514	164	0.200647	870	0.923754	0.2028			0.011	23	14
P62620	4-hydroxy-3-methylbut-2-en-1-yl diphosphate synthase (flavodoxin) (EC 1.17.7.3) (1-hydroxy-2-methyl-2-(E)-butenyl 4-diphosphate synthase) (Protein GcpE) (Protein E)	ispG gcpE b2515 JW2499	372	0.200647	197	0.636969	0.1481			0.0099	155	42

## Sheet: Table S2
Table S2. Proteins from the DisProt database collection detected in aggregates
P0A6H5	ATP-dependent protease ATPase subunit HslU
P09372	Protein GrpE
P0A7L8	50S ribosomal protein L27
P0A7U3	30S ribosomal protein S19
P0A707	Translation initiation factor IF-3
P21513	Ribonuclease E Rne
P0AG63	30S ribosomal protein S17
P0ABQ4	Dihydrofolate reductase FolA
P45577	RNA chaperone ProQ
P0ABS1	RNA polymerase-binding transcription factor DksA
P0AFG8	Pyruvate dehydrogenase E1 component
P60723	50S ribosomal protein L4
P0ACF8	DNA-binding protein H-NS
P10121	Signal recognition particle receptor FtsY
P0A903	Outer membrane protein assembly factor BamC
P0AFG0	Transcription termination/antitermination protein NusG
P0A7K2	50S ribosomal protein L7/L12
P32684	Dual-specificity RNA pseudouridine synthase RluF
P09546	Bifunctional protein PutA
P0AG30	Transcription termination factor Rho
P0A9A6	Cell division protein FtsZ
P00452	Ribonucleoside-diphosphate reductase 1 subunit alpha
P45523	FKBP-type peptidyl-prolyl cis-trans isomerase FkpA
P0A6Y8	Chaperone protein DnaK
P0A910	Outer membrane protein A
P0AG86	Protein-export protein SecB
P05055	Polyribonucleotide nucleotidyltransferase PNP
P0AG67	30S ribosomal protein S1
P0A705	Translation initiation factor IF-2
P0A8N3	Lysine--tRNA ligase LysS
P0AFF6	Transcription termination/antitermination protein NusA
P12996	Biotin synthase BioB
P0A9H7	Cyclopropane-fatty-acyl-phospholipid synthase CFA
P0A7G2	30S ribosome-binding factor RbfA
P0DMC7	Transcriptional regulatory protein RcsB
P0AFC7	NADH-quinone oxidoreductase subunit B NuoB
P0AFD1	NADH-quinone oxidoreductase subunit E NuoE
